# Supplementary material for: A Feeling of Otherness: A Qualitative Research Synthesis Exploring the Lived Experiences of Stigma in Individuals with Inflammatory Bowel Disease
Source: Int J Environ Res Public Health. 2021 Jul 29;18(15):8038. doi: 10.3390/ijerph18158038 (PMC8345596; doi:10.3390/ijerph18158038)
Supplement: Supplementary file 1 [file ijerph-18-08038-s001.zip]

Archive with 1 entries (1 files):
- ijerph-1311467-supplementary.pdf
